# Supplementary material for: Enhanced Synaptic Behaviors in Chitosan Electrolyte-Based Electric-Double-Layer Transistors with Poly-Si Nanowire Channel Structures
Source: Biomimetics (Basel). 2023 Sep 18;8(5):432. doi: 10.3390/biomimetics8050432 (PMC10526377; doi:10.3390/biomimetics8050432)
Supplement: Supplementary file 1 [file biomimetics-08-00432-s001.zip]

Archive with 1 entries (1 files):
- biomimetics-2600448-supplementary.pdf
